# Supplementary material for: Unveiling potential drug targets for hyperparathyroidism through genetic insights via Mendelian randomization and colocalization analyses
Source: Sci Rep. 2024 Mar 18;14:6435. doi: 10.1038/s41598-024-57100-3 (PMC10948885; doi:10.1038/s41598-024-57100-3)
Supplement: Supplementary file 1 — Supplementary Information 1. [file 41598_2024_57100_MOESM1_ESM.xlsx]

## Sheet: Sheet1
STROBE-MR checklist of recommended items to address in reports of Mendelian randomization studies.
Item No.	Section	Checklist item	Page No.	Relevant text from manuscript
1	TITLE and ABSTRACT	Indicate Mendelian randomization (MR) as the study’s design in the title and/or the abstract if that is a main purpose of the study	1,2	Unveiling Potential Drug Targets for Hyperparathyroidism through Genetic Insights via Mendelian Randomization and Colocalization Analyses
	INTRODUCTION
2	Background	Explain the scientific background and rationale for the reported study. What is the exposure? Is a potential causal relationship between exposure and outcome plausible? Justify why MR is a helpful method to address the study question	2,3	HPT arises from dysregulated parathyroid hormone (PTH) secretion, leading to disturbances in calcium and phosphorus homeostasis...HPT is a complex and diverse condition that significantly impacts the quality of life for affected patients with various complications, including cardiovascular diseases(2), kidney stones, and bone diseases...Therefore, it is essential to explore genetics and identify …
3	Objectives	State specific objectives clearly, including pre-specified causal hypotheses (if any). State that MR is a method that, under specific assumptions, intends to estimate causal effects	3	While large-scale randomized controlled trials (RCTs) can rigorously assess pharmacological interventions, undertaking such studies requires extensive planning, prolonged execution timelines, and substantial resource allocation...Recently, MR analysis has gained widespread usage in drug target development...In this work, our objective was to identify potential drug targets related to HPT through …
	METHODS
4	Study design and data sources	Present key elements of the study design early in the article. Consider including a table listing sources of data for all phases of the study. For each data source contributing to the analysis, describe the following:
	a)	Setting: Describe the study design and the underlying population, if possible. Describe the setting, locations, and relevant dates, including periods of recruitment, exposure, follow-up, and data collection, when available.	4	The overall study design is shown in Figure 1.
			4-5	Exposure: Genetic instrumental variables were derived from two distinct eQTL datasets. The discovery cohort dataset utilized for this purpose comprised eQTL data sourced from the eQTLGen Consortium. Additionally, the replication cohort dataset was obtained from The Genotype-Tissue Expression (GTEx), ensuring a robust validation of our findings across independent datasets.
				Outcome: The GWAS data for hyperparathyroidism were sourced from FinnGen Release 8 (https://www.finngen.fi/en), which was published in December 2022. Hyperparathyroidism in FinnGen was defined based on the International Classification of Disease (ICD), encompassing 5,590 cases (ICD-8(2520), ICD-9(2520), ICD-10(550)), and 361,988 controls.
				Risk factors We identified 12 hyperparathyroidism risk factors encompassing chronic kidney disease(20), chronic tubulointerstitial nephritis(18), glomerulonephritis(18), IgA nephropathy(18), nephrolithiasis(18), blood calcium levels(21), serum/plasma magnesium(22), serum/plasma 25-hydroxyvitamin D2/D3(22), serum phosphate levels(23), parathyroid hormone(24), intestinal malabsorption(18), and oste…
	b)	Participants: Give the eligibility criteria, and the sources and methods of selection of participants. Report the sample size, and whether any power or sample size calculations were carried out prior to the main analysis		Data sources, sample sizes (Supplementary Table 1,2)
	c)	Describe measurement, quality control and selection of genetic variants	5	Stringent quality control of the SNP instruments was implemented prior to MR testing. First, variants with weak instrument strength (F-statistic < 10, where F = (beta/se)2) were excluded. Conditionally independent variants in low linkage disequilibrium (LD r2 < 0.1 per 1000 Genomes European panel) were then selected. Finally, Steiger filtering removed genes wherein SNPs explained greater outcome …
	d)	For each exposure, outcome, and other relevant variables, describe methods of assessment and diagnostic criteria for diseases	NA
	e)	Provide details of ethics committee approval and participant informed consent, if relevant	3	The included studies had received ethical approval from their respective institutional review boards.
5	Assumptions	Explicitly state the three core IV assumptions for the main analysis (relevance, independence and exclusion restriction) as well assumptions for any additional or sensitivity analysis	5	To account for multiple testing in the sensitivity analyses, Bonferroni corrections were implemented to establish adjusted significance thresholds. In the eQTLGen cohort, p-values below 2.15e-05 (calculated as p = 0.05/2327) were deemed significant. Following this, quality control procedures were applied to genes identified as significant, ensuring consistency in the direction of estimated effect…
6	Statistical methods: main analysis	Describe statistical methods and statistics used
	a)	Describe how quantitative variables were handled in the analyses (i.e., scale, units, model)	NA
	b)	Describe how genetic variants were handled in the analyses and, if applicable, how their weights were selected	NA
	c)	Describe the MR estimator (e.g. two-stage least squares, Wald ratio) and related statistics. Detail the included covariates and, in case of two-sample MR, whether the same covariate set was used for adjustment in the two samples	5	CAUSE
	d)	Explain how missing data were addressed	NA
	e)	If applicable, indicate how multiple testing was addressed	5	A P-threshold of 0.05/2327 (number of drug targets) was defined as statistical significance.
7	Assessment of assumptions	Describe any methods or prior knowledge used to assess the assumptions or justify their validity	NA
8	Sensitivity analyses and additional analyses	Describe any sensitivity analyses or additional analyses performed (e.g. comparison of effect estimates from different approaches, independent replication, bias analytic techniques, validation of instruments, simulations)	5	In the primary analysis, the Wald ratio was employed for proposed instruments comprising a single SNP. For proposed instruments that encompassed more than one SNP, a comprehensive approach was adopted. This included the use of the inverse variance weighted (IVW) method, MR-Egger, and weighted median MR.
			5	Additionally, multivariable MR analysis was conducted using the MVMR R package, examining associations of PIK3C3 and SLC40A1 with hyperparathyroidism risk while adjusting for the other variable. As an extension of univariate MR, multivariable MR can delineate joint causal effects of multiple risk factors (29).For PIK3C3, the effect of intestinal malabsorption was adjusted. For SLC40A1, adjustment…
9	Software and pre-registration
	a)	Name statistical software and package(s), including version and settings used	6	MR analyses were conducted using packages TwoSampleMR (version 0.5.6) and coloc (version 5.2.3) in R (version 4.2.2).
	b)	State whether the study protocol and details were pre-registered (as well as when and where)	NA
	RESULTS
10	Descriptive data
	a)	Report the numbers of individuals at each stage of included studies and reasons for exclusion. Consider use of a flow diagram	NA
	b)	Report summary statistics for phenotypic exposure(s), outcome(s), and other relevant variables (e.g. means, SDs, proportions)		Supplementary Table 1.
	c)	If the data sources include meta-analyses of previous studies, provide the assessments of heterogeneity across these studies	NA
	d)	For two-sample MR:	4	i. Highlighting the significance of cis-eQTLs (false discovery rate < 0.05; within ±1 Mb of probe locations) in drug development investigations, given their proximity to target genes and direct influence on gene expression, we refined our selection to include SNPs located within 100 kb upstream of transcription start sites or 100 kb downstream of transcription end sites of druggable genes.As we i…
		i. Provide justification of the similarity of the genetic variant-exposure associations between the exposure and outcome samples		ii. The sample overlap proportion was deemed negligible, given the independence assumed between the eQTLGen Consortium, GTEx, and FinnGen datasets.
		ii. Provide information on the number of individuals who overlap between the exposure and outcome studies
11	Main results
	a)	Report the associations between genetic variant and exposure, and between genetic variant and outcome, preferably on an interpretable scale	5	Supplementary Table 3.
	b)	Report MR estimates of the relationship between exposure and outcome, and the measures of uncertainty from the MR analysis, on an interpretable scale, such as odds ratio or relative risk per SD difference	8	Figure 3
	c)	If relevant, consider translating estimates of relative risk into absolute risk for a meaningful time period	NA
	d)	Consider plots to visualize results (e.g. forest plot, scatterplot of associations between genetic variants and outcome versus between genetic variants and exposure)	8,9	Figure 2-4.
12	Assessment of assumptions
	a)	Report the assessment of the validity of the assumptions	8	An effect estimate was determined as putative causal if it was statistically significant in CAUSE and remained directionally consistent across other analyses.
	b)	Report any additional statistics (e.g., assessments of heterogeneity across genetic variants, such as I2, Q statistic or E-value)	Supplementary Table S4-5	MR-Egger intercept P, heterogeneity Q statistics
13	Sensitivity analyses and additional analyses
	a)	Report any sensitivity analyses to assess the robustness of the main results to violations of the assumptions	7,10	Supplementary Table 5 (heterogeneity Q statistics), Supplementary Table 6 (pleiotropy-robust MR analysis)，Supplementary Table 10-11(Multivariable MR analysis)
	b)	Report results from other sensitivity analyses or additional analyses	8-10	Supplementary Table S9 (replication analysis);Supplementary Table 10 (colocalization analysis).
	c)	Report any assessment of direction of causal relationship (e.g., bidirectional MR)	6,7	Supplementary Table 7(Reverse Mendelian randomization);Supplementary Table 8(Steiger test)
	d)	When relevant, report and compare with estimates from non-MR analyses	NA	(not relevant)
	e)	Consider additional plots to visualize results (e.g., leave-one-out analyses)	10	Figure5
	DISCUSSION
14	Key results	Summarize key results with reference to study objectives	13	In summary, this cis-eQTL-wide Mendelian randomization and colocalization analysis identified PIK3C3 inhibitors and SLC40A1 antagonists as promising therapeutic targets for hyperparathyroidism. Nevertheless, randomized controlled trials are imperative to conclusively assess the efficacy and safety of these potential drug targets.
15	Limitations	Discuss limitations of the study, taking into account the validity of the IV assumptions, other sources of potential bias, and imprecision. Discuss both direction and magnitude of any potential bias and any efforts to address them	12,13	Limitations should be considered when interpreting our findings. Firstly, our analyses were restricted to individuals of European descent, which limits the generalizability of the results to other ethnic populations. Secondly, due to the paucity of genetic studies on protein levels, we did not identify protein quantitative trait loci (pQTL) for PIK3C3 and SLC40A1. Consequently, we were unable to …
16	Interpretation
	a)	Meaning: Give a cautious overall interpretation of results in the context of their limitations and in comparison with other studies	3,4	Genome-Wide Association Study (GWAS) data on the outcome (e.g. hyperparathyroidism risk) can then be integrated with eQTL information to examine causal relationships between gene expression and disease using MR. Such approaches have been implemented for diseases like aortic aneurysms, COVID-19, rheumatoid arthritis, and Parkinson’s disease(12-15). However, MR has yet to be applied to systematical…
	b)	Mechanism: Discuss underlying biological mechanisms that could drive a potential causal relationship between the investigated exposure and the outcome, and whether the gene-environment equivalence assumption is reasonable. Use causal language carefully, clarifying that IV estimates may provide causal effects only under certain assumptions	12	PIK3C3, also known as VPS34, is a member the family of phosphoinositide 3-kinases - lipid kinases that play a key role in autophagy...Previous studies have demonstrated that autophagy inhibitors can potentiate effects of 5-aminolevulinic acid-mediated photodynamic therapy in secondary hyperparathyroidism models...The protein encoded by SLC40A1 functions as a cell membrane protein, potentially fac…
	c)	Clinical relevance: Discuss whether the results have clinical or public policy relevance, and to what extent they inform effect sizes of possible interventions	13	In summary, this cis-eQTL-wide Mendelian randomization and colocalization analysis identified PIK3C3 inhibitors and SLC40A1 antagonists as promising therapeutic targets for hyperparathyroidism.
17	Generalizability	Discuss the generalizability of the study results (a) to other populations, (b) across other exposure periods/timings, and (c) across other levels of exposure	12-13	Firstly, our analyses were restricted to individuals of European descent, which limits the generalizability of the results to other ethnic populations. Secondly, due to the paucity of genetic studies on protein levels, we did not identify protein quantitative trait loci (pQTL) for PIK3C3 and SLC40A1. Consequently, we were unable to validate whether protein levels of PIK3C3 and SLC40A1 consistentl…
	OTHER INFORMATION
18	Funding	Describe sources of funding and the role of funders in the present study and, if applicable, sources of funding for the databases and original study or studies on which the present study is based	16	This study was funded by The National Natural Science Foundation of China (NSFC; no. 26 82003183, to N. Hao; Key R & D program in Shaanxi Province of China (Program No. 2022SF-080).
19	Data and data sharing	Provide the data used to perform all analyses or report where and how the data can be accessed and reference these sources in the article. Provide the statistical code needed to reproduce the results in the article, or report whether the code is publicly accessible and if so, where	15	Data sharing statement
20	Conflicts of Interest	All authors should declare all potential conflicts of interest	16	All authors declare no competing interests.
This checklist is copyrighted by the Equator Network under the Creative Commons Attribution 3.0 Unported (CC BY 3.0) license.
