# Supplementary material for: Unveiling potential drug targets for hyperparathyroidism through genetic insights via Mendelian randomization and colocalization analyses
Source: Sci Rep. 2024 Mar 18;14:6435. doi: 10.1038/s41598-024-57100-3 (PMC10948885; doi:10.1038/s41598-024-57100-3)
Supplement: Supplementary file 3 — Supplementary Information 3. [file 41598_2024_57100_MOESM3_ESM.xlsx]

## Sheet: Table S1
Table S1: Data sources in our study
Study	Phenotype	Cases	Controls	Race	PMID
eQTLGen Consortium	Whole blood samples	31684	NA	European	34475573
GTEx	Whole blood samples	670	NA	European	32913098
GTEx	Thyroid tissue	574	NA	European	32913098
FinnGen R8	Hyperparathyroidism	5590	361988	European	36653562

## Sheet: Table S2
Table S2: Data Sources for Risk Factors of Hyperparathyroidism
Study	Phenotype	Cases	Controls	Sample Size	Race	PMID
ebi-a-GCST003374	Chronic kidney disease	12385	104780	117165	European	26831199
ukb-d-30680	Blood Calcium	NA	NA	432064	European	35953651
FinnGen R8	Intestinal malabsorption	1228	361055	362283	European	36653562
FinnGen R8	Osteomalacia	224	358014	358238	European	36653562
FinnGen R8	Calculus of kidney and ureter	9713	366693	376406	European	36653562
FinnGen R8	Chronic tubulo-interstitial nephritis	1127	338942	340069	European	36653562
FinnGen R8	Glomerulonephritis	1605	375672	377277	European	36653562
FinnGen R8	IgA nephropathy (IgA glomerulonephritis)	592	376685	377277	European	36653562
GCST90012696	Magnesium [Mass/volume] in Serum or Plasma	NA	NA	20707	European	33441150
GCST90012780	25-Hydroxyvitamin D2+25-Hydroxyvitamin D3 [Mass/volume] in Serum or Plasma	NA	NA	9501	European	33441150
GCST90019516	Serum phosphate levels	NA	NA	325141	312888 European (NR), 5568 African unspecified (NR), 6685 South Asian (NR)	33462484
prot-a-2431	Parathyroid hormone	NA	NA	3301	European	29875488

## Sheet: Table S3
Table S3. Characteristics of genetic instruments.
rsid	Chr	pos	exposure	effect_allele	other_allele	beta.exposure	se.exposure	eaf.exposure	pval.exposure	beta.outcome	se.outcome.x	eaf.outcome	pval.outcome
rs10189190	2	189506996	SLC40A1	C	T	0.00209846	5.08931e-05	0.732674	3.27170000000001e-310	-0.0467795	0.0211073	0.702962	0.0266729
rs11113748	12	108125966	CMKLR1	T	A	0.000276131	6.16392e-05	0.839605	7.47e-06	-0.0114279	0.0267018	0.845756	0.668664
rs11113772	12	108201783	CMKLR1	A	C	-0.000415544	6.13539e-05	0.83327	1.26e-11	-0.0255828	0.0247553	0.813397	0.301404
rs11113862	12	108414956	CMKLR1	G	A	0.00242595	0.000168261	0.977227	4e-47	-0.0158037	0.0630604	0.975933	0.802114
rs11113957	12	108508980	CMKLR1	A	G	-0.000564777	8.4888e-05	0.921162	2.87e-11	-0.00349141	0.0310478	0.891347	0.910464
rs112003862	18	42127724	PIK3C3	A	G	0.00157851	0.000365624	0.977865	1.58e-05	-0.0448902	0.117573	0.993017	0.702605
rs112073168	12	108592200	CMKLR1	A	G	-0.000755704	0.000139164	0.968987	5.62e-08	-0.147172	0.0791098	0.984947	0.0628362
rs113157103	2	190406844	SLC40A1	A	G	-0.00153002	0.0003425	0.983255	7.93e-06	0.00218401	0.0604535	0.973084	0.971181
rs113336777	12	108529205	CMKLR1	G	A	0.00110567	0.00017482	0.978504	2.54e-10	0.0373586	0.0723337	0.981625	0.605522
rs114299298	3	119234864	IGSF11	T	C	0.0011567	0.000157107	0.971239	1.81e-13	0.13554	0.0603068	0.973755	0.0246082
rs1147707	3	120450401	FSTL1	T	C	-0.00187125	6.01884e-05	0.626678	3.29e-212	-0.0483008	0.0195195	0.582464	0.0133426
rs114954823	2	189611621	SLC40A1	C	T	-0.00049071	8.35123e-05	0.920775	4.2e-09	0.00696116	0.040277	0.938958	0.862783
rs115109977	2	189620411	SLC40A1	G	A	-0.00108343	0.00018599	0.971605	5.7e-09	0.032518	0.0367316	0.924783	0.376002
rs115250706	3	120332986	FSTL1	A	G	-0.00210244	0.000374866	0.984341	2.04e-08	-0.129076	0.113189	0.992643	0.254134
rs116069054	2	188890821	SLC40A1	C	T	0.000737738	0.000126997	0.965096	6.28e-09	-0.054948	0.0464714	0.954553	0.237045
rs11613379	12	108354113	CMKLR1	C	T	0.00172263	0.000163616	0.97174	6.39e-26	0.0926051	0.118103	0.993093	0.43298
rs11614838	12	108281269	CMKLR1	C	T	-0.00116383	0.000212646	0.981696	4.42e-08	-0.0640656	0.0744831	0.982961	0.389714
rs116339473	3	120217644	FSTL1	T	C	0.00150124	0.000313411	0.986537	1.67e-06	-0.0830325	0.120357	0.993874	0.490267
rs116749612	2	189582892	SLC40A1	T	C	-0.00172119	0.000183293	0.974086	5.97e-21	0.0190952	0.0498178	0.960184	0.701497
rs11709797	3	121418816	FSTL1	C	G	-0.000938741	0.000199004	0.816634	2.39e-06	-0.0161119	0.0240192	0.797553	0.502353
rs117146896	12	108193412	CMKLR1	C	T	-0.00334836	0.000544395	0.983276	7.72e-10	-0.0504844	0.0672722	0.978614	0.452984
rs117193002	12	108327933	CMKLR1	A	C	-0.00642724	0.000769416	0.988925	6.63e-17	0.0120209	0.350277	0.999133	0.972623
rs117228128	12	108305874	CMKLR1	A	G	-0.00261483	0.000284611	0.986628	4.02e-20	0.0360856	0.129892	0.994495	0.781156
rs117269689	12	108374736	CMKLR1	T	G	-0.0011534	0.000198882	0.981946	6.66e-09	-0.0107249	0.094115	0.989147	0.909273
rs117639354	12	108322006	CMKLR1	G	A	0.00385197	0.000568926	0.985833	1.28e-11	0.0364885	0.0725048	0.980839	0.614785
rs117693103	12	108791400	CMKLR1	A	G	0.000839759	0.000109656	0.938119	1.89e-14	0.0806098	0.0371747	0.92672	0.030128
rs117922411	12	108617869	CMKLR1	A	G	0.000890392	0.000177376	0.972535	5.18e-07	0.0808287	0.0489964	0.958552	0.0990057
rs117954679	18	42224948	PIK3C3	A	G	-0.00226463	0.000505871	0.982481	7.58e-06	0.0899621	0.0701668	0.980598	0.199802
rs11834024	12	108316300	CMKLR1	T	C	-0.000869213	0.000158367	0.975705	4.05e-08	0.0444449	0.0863816	0.986935	0.60689
rs12186112	3	119203807	IGSF11	A	C	0.000305029	4.76406e-05	0.560453	1.53e-10	-0.000987066	0.0195716	0.568038	0.959777
rs12458461	18	41886574	PIK3C3	A	G	-0.00128341	0.000202549	0.89709	2.35e-10	-0.0117019	0.03477	0.90668	0.736455
rs12478752	2	190164699	SLC40A1	C	T	-0.000445612	5.86996e-05	0.819844	3.16e-14	-0.0157955	0.0282198	0.865405	0.575664
rs12494338	3	119268128	IGSF11	C	T	0.000582373	5.56475e-05	0.766222	1.25e-25	0.0321112	0.023241	0.779905	0.167077
rs12961563	18	41950846	PIK3C3	A	G	-0.00389928	0.000146488	0.86747	4.14e-156	-0.108339	0.0247211	0.820659	1.17e-05
rs12999011	2	189640061	SLC40A1	C	T	0.00140651	6.96404e-05	0.866811	1.04e-90	-0.0324728	0.0261169	0.834628	0.213733
rs1317740	12	108323320	CMKLR1	G	A	0.00257317	4.95264e-05	0.705028	3.27170000000001e-310	0.0451369	0.0214494	0.715177	0.0353484
rs13396619	2	189816974	SLC40A1	T	A	-0.000985696	0.000143939	0.971987	7.49e-12	-0.012768	0.0428565	0.946634	0.765762
rs137948059	12	108477016	CMKLR1	A	G	0.00117301	0.000185559	0.980583	2.59e-10	0.0334703	0.0790793	0.984892	0.672113
rs137979680	2	189569588	SLC40A1	T	C	0.00231401	0.000230776	0.982455	1.16e-23	-0.127727	0.0890813	0.987921	0.151624
rs138513252	2	189765343	SLC40A1	C	T	0.00290616	0.000534465	0.982541	5.41e-08	0.17497	0.24457	0.998414	0.47435
rs138615004	3	119238033	IGSF11	A	G	0.00563041	0.000723145	0.986798	6.93e-15	0.174853	0.158534	0.996197	0.270053
rs139301106	3	118488605	IGSF11	A	G	0.00126957	0.0002366	0.983901	8.06e-08	0.104465	0.0838377	0.986043	0.212751
rs1399825	12	108412355	CMKLR1	A	G	0.000653123	5.56408e-05	0.791217	8.14e-32	0.0294604	0.0232886	0.778291	0.205867
rs140313181	12	108443272	CMKLR1	T	C	0.00127919	0.000197858	0.981454	1.01e-10	-0.0577292	0.0870087	0.987271	0.507018
rs140354298	3	120631399	FSTL1	A	G	0.00178112	0.000321118	0.984395	2.92e-08	0.0403012	0.0918005	0.988506	0.660655
rs140981704	3	120758142	FSTL1	T	C	0.000979994	0.000225769	0.979361	1.42e-05	0.147328	0.15075	0.995885	0.328418
rs140984450	12	108330347	CMKLR1	A	C	0.00253537	0.000223769	0.982831	9.3e-30	0.0166056	0.0788401	0.985073	0.833181
rs141545638	3	120677379	FSTL1	A	G	-0.000875179	0.000169342	0.967625	2.36e-07	0.0210521	0.051362	0.962602	0.681897
rs141859658	2	189875762	SLC40A1	A	G	0.00332713	0.000626885	0.983835	1.11e-07	-0.0123018	0.0627462	0.974719	0.844565
rs1420663	12	108632818	CMKLR1	A	G	-0.000665059	0.000134114	0.959723	7.09e-07	-0.0405358	0.0426862	0.944618	0.342303
rs142308703	12	108607720	CMKLR1	A	G	0.00445756	0.000987671	0.987344	6.39e-06	-0.282726	0.185292	0.997215	0.127049
rs143203881	12	108413052	CMKLR1	T	C	-0.00271584	0.000391721	0.987544	4.11e-12	-0.0952965	0.0886678	0.987613	0.282483
rs143481362	2	188845821	SLC40A1	T	C	0.000931202	0.000214143	0.98288	1.37e-05	-0.00339407	0.0628956	0.975031	0.956964
rs144024635	3	119130183	IGSF11	C	T	0.000923582	0.000176826	0.975839	1.76e-07	0.144697	0.0673069	0.979124	0.0315704
rs144620921	2	189111211	SLC40A1	T	G	0.00147124	0.000340904	0.987356	1.59e-05	-0.0711788	0.0777543	0.984413	0.359965
rs144945463	3	120444556	FSTL1	C	T	-0.000994973	0.000198867	0.973719	5.64e-07	-0.0600948	0.0550591	0.968413	0.27507
rs145196435	3	120584514	FSTL1	A	T	0.000647198	7.67268e-05	0.726866	3.31e-17	0.024162	0.0203087	0.652719	0.234151
rs145399235	12	108459107	CMKLR1	T	C	0.00275291	0.000563141	0.985347	1.02e-06	0.118396	0.0816164	0.985842	0.146879
rs145761783	2	189718495	SLC40A1	C	T	0.00429068	0.000909448	0.988162	2.38e-06	0.0245455	0.0966044	0.989288	0.799432
rs1461711	18	42245631	PIK3C3	T	C	-0.000643983	0.000100176	0.569732	1.29e-10	-0.0300632	0.0194939	0.576857	0.123029
rs146700156	2	189320742	SLC40A1	C	T	0.00186875	0.000210853	0.976391	7.82e-19	-0.000264412	0.042971	0.945385	0.99509
rs147153611	12	108602060	CMKLR1	T	C	-0.00290842	0.000412735	0.981945	1.83e-12	0.0831443	0.048564	0.958324	0.086886
rs147265019	18	42759846	PIK3C3	T	C	-0.00217608	0.000358184	0.964404	1.24e-09	-0.124032	0.0544675	0.966504	0.0227751
rs147603085	3	120616957	FSTL1	A	C	-0.001447	0.000285354	0.980341	3.96e-07	0.0604891	0.0635175	0.975456	0.340934
rs148668506	3	120656604	FSTL1	C	T	-0.00138142	0.000282216	0.974803	9.83e-07	-0.0334502	0.0647505	0.976555	0.605434
rs149715350	2	189627038	SLC40A1	A	G	-0.000897524	0.000144568	0.962015	5.35e-10	0.0177463	0.0424799	0.942793	0.676125
rs149739676	2	189336443	SLC40A1	G	T	0.00222874	0.000255482	0.98447	2.69e-18	0.0478266	0.0800659	0.985284	0.55028
rs149836304	2	190240785	SLC40A1	A	G	0.00070471	0.000136577	0.959171	2.47e-07	-0.0138615	0.047482	0.957369	0.770339
rs17198871	2	189460140	SLC40A1	G	A	0.00151717	0.000135471	0.956697	4.12e-29	-0.146533	0.0493558	0.963986	0.00298855
rs17203069	3	119376965	IGSF11	G	A	0.000516915	5.69239e-05	0.776351	1.08e-19	0.0599608	0.02101	0.68758	0.00431837
rs17271239	2	189689736	SLC40A1	G	A	-0.00125143	0.00022014	0.977433	1.31e-08	0.010685	0.0558073	0.968606	0.848164
rs1733302	3	120435334	FSTL1	T	C	0.00156784	9.37008e-05	0.906441	7.61e-63	0.118811	0.0353511	0.91397	0.000776945
rs183718213	2	189847036	SLC40A1	G	A	0.0135949	0.00250136	0.97978	5.49e-08	-0.0568671	0.0647817	0.976742	0.380038
rs185205795	12	108447144	CMKLR1	G	A	-0.00851044	0.00116303	0.963561	2.52e-13	-0.0722757	0.0418886	0.943699	0.0844501
rs185510982	12	108598292	CMKLR1	A	G	-0.00174291	0.000301568	0.98653	7.49e-09	-0.0480701	0.0803408	0.985302	0.549622
rs188463654	2	190174102	SLC40A1	A	G	0.00272976	0.000638124	0.987024	1.89e-05	-0.251796	0.120933	0.992763	0.0373328
rs188789721	12	108602076	CMKLR1	A	G	0.00172006	0.000235357	0.985236	2.71e-13	0.11998	0.0833727	0.986098	0.150127
rs189252050	3	119254862	IGSF11	G	A	0.00645711	0.000718894	0.986947	2.66e-19	0.246651	0.11344	0.992833	0.0296832
rs2001772	3	119156885	IGSF11	G	A	0.000274696	4.70039e-05	0.528413	5.1e-09	0.00821895	0.0193607	0.552141	0.671188
rs2252084	3	120472427	FSTL1	T	G	0.0015182	9.44805e-05	0.907217	4.22e-58	0.0573849	0.0441909	0.948658	0.194093
rs28526366	2	189636729	SLC40A1	G	A	0.00101186	8.10003e-05	0.915364	8.26e-36	-0.0389485	0.0315851	0.895155	0.217528
rs28670946	12	108310512	CMKLR1	G	A	-0.000866898	6.87583e-05	0.829777	1.91e-36	-0.0502032	0.0223385	0.731481	0.0246156
rs34248863	12	108314004	CMKLR1	T	C	0.00360589	0.000267859	0.9823	2.62e-41	0.114373	0.0961275	0.989336	0.234124
rs34487978	12	108203111	CMKLR1	A	G	0.000434116	5.95128e-05	0.824904	3e-13	0.0071012	0.0293439	0.876682	0.808781
rs346454	18	42357778	PIK3C3	C	T	-0.000739283	0.000115612	0.756813	1.61e-10	-0.0431486	0.0211919	0.708791	0.0417417
rs35772309	2	189223628	SLC40A1	A	G	0.000865992	4.86958e-05	0.689057	9.47e-71	-0.0373909	0.0208287	0.689938	0.0726273
rs41265563	2	188984214	SLC40A1	G	A	0.000911703	0.000118014	0.9453	1.12e-14	-0.0499471	0.0527089	0.963394	0.343332
rs41272803	2	188988291	SLC40A1	G	A	-0.00173986	0.000314645	0.986386	3.21e-08	-0.0277451	0.066252	0.977802	0.675375
rs4365101	12	108313806	CMKLR1	A	G	-0.00360948	0.000103482	0.936976	1.48e-266	-0.0385083	0.0350012	0.917955	0.271246
rs4417750	2	189517205	SLC40A1	C	T	-0.000959043	6.65268e-05	0.868541	4.1e-47	-0.0123258	0.0280297	0.864351	0.660125
rs4494782	2	189292631	SLC40A1	C	T	0.00141769	0.000111254	0.95614	3.43e-37	-0.0345518	0.0523984	0.964775	0.509636
rs4964243	12	108304117	CMKLR1	C	T	0.000200638	4.63228e-05	0.580327	1.48e-05	0.0164401	0.0194689	0.566164	0.398431
rs4964706	12	108440438	CMKLR1	T	C	-0.000906573	5.2739e-05	0.756492	3.17e-66	-0.0500306	0.0212851	0.710386	0.0187482
rs4964725	12	108562106	CMKLR1	C	T	-0.000490057	6.18103e-05	0.840506	2.22e-15	-0.0184976	0.0249294	0.818175	0.458088
rs558393	18	42142068	PIK3C3	G	T	0.000524395	9.92966e-05	0.528971	1.28e-07	0.00925673	0.0208319	0.689094	0.656786
rs56053393	12	108295652	CMKLR1	G	T	-0.000960162	8.77028e-05	0.926556	6.79e-28	-0.0458354	0.0323799	0.899467	0.156907
rs5743063	2	189829723	SLC40A1	T	C	-0.000510932	5.35641e-05	0.769295	1.44e-21	-0.0147535	0.0221611	0.747873	0.505577
rs60353953	18	42088286	PIK3C3	A	C	-0.00248155	0.000408702	0.976398	1.26e-09	-0.0278057	0.0495058	0.959581	0.574344
rs61740671	12	108292539	CMKLR1	A	G	0.00116934	0.000231254	0.984261	4.27e-07	-0.0119445	0.0653576	0.976956	0.854989
rs61797634	3	120504715	FSTL1	C	T	0.00141449	7.83834e-05	0.85892	8.51e-73	0.0291411	0.0278243	0.860259	0.29495
rs61797656	3	120598477	FSTL1	A	G	-0.000580275	8.13473e-05	0.864227	9.79e-13	-0.0243774	0.0247129	0.810697	0.323925
rs61934141	12	108780364	CMKLR1	A	C	0.00166729	0.000386304	0.984478	1.59e-05	0.117969	0.101181	0.990231	0.243646
rs61939798	12	107946771	CMKLR1	A	G	0.000465811	0.000105204	0.936049	9.53e-06	0.0739774	0.0416011	0.940963	0.0753616
rs62183592	2	189565026	SLC40A1	T	C	-0.00114154	0.000128856	0.951744	8.07e-19	0.0689459	0.0503647	0.960517	0.17102
rs62183624	2	189618274	SLC40A1	A	C	0.00242682	0.000167934	0.974421	2.47e-47	-0.0910938	0.0552166	0.968506	0.098992
rs62184177	2	189046923	SLC40A1	G	A	0.00139962	0.000129279	0.951766	2.59e-27	-0.0463656	0.0407772	0.939031	0.255518
rs6434360	2	189653967	SLC40A1	A	C	0.00107982	0.000176947	0.975027	1.04e-09	-0.0507536	0.0466105	0.954361	0.276203
rs6733797	2	189241614	SLC40A1	G	A	0.00101296	0.000151545	0.976586	2.32e-11	-0.0789797	0.0695741	0.981048	0.256296
rs6751901	2	190175194	SLC40A1	C	T	0.000316871	6.62814e-05	0.829669	1.75e-06	-0.0377669	0.0248637	0.805603	0.128772
rs6763460	3	118861512	IGSF11	T	C	0.000270869	4.9445e-05	0.65194	4.3e-08	0.0155455	0.0196156	0.595919	0.428065
rs67711778	3	120660129	FSTL1	A	G	0.000373355	5.73608e-05	0.552069	7.58e-11	0.0229558	0.0193775	0.500495	0.236151
rs67712818	2	188926493	SLC40A1	T	C	0.000331357	6.58224e-05	0.863308	4.8e-07	-0.0448162	0.033691	0.910098	0.183447
rs6784208	3	119212542	IGSF11	C	T	0.00274803	0.000115506	0.95557	4.12e-125	0.104235	0.0575915	0.971821	0.0703121
rs71325402	3	119807846	FSTL1	A	G	-0.000946974	0.000201978	0.974549	2.75e-06	-0.0910487	0.0527344	0.964971	0.0842481
rs71434657	2	189406682	SLC40A1	A	C	-0.00103168	0.000149073	0.936184	4.5e-12	0.101572	0.0491487	0.960036	0.0387704
rs72916297	2	189569148	SLC40A1	G	T	-0.00152037	0.000102092	0.924331	3.7e-50	0.0177645	0.031105	0.893727	0.567922
rs72918347	2	189596305	SLC40A1	G	A	-0.00281665	0.000549623	0.987553	2.98e-07	0.049744	0.133036	0.99479	0.708468
rs7296728	12	108328229	CMKLR1	A	G	0.00180812	5.78087e-05	0.811699	9.41e-215	0.0639113	0.0265384	0.841444	0.0160288
rs7306237	12	108624660	CMKLR1	C	A	0.000911665	0.000207197	0.979631	1.08e-05	0.168649	0.113565	0.992391	0.137533
rs73180137	3	120453070	FSTL1	C	T	-0.0015482	0.000197444	0.974372	4.46e-15	0.0442252	0.0580626	0.971942	0.446251
rs73193433	12	108729532	CMKLR1	A	C	0.000650105	0.000133538	0.964862	1.13e-06	0.0300668	0.0543116	0.967334	0.579854
rs73201532	12	108340705	CMKLR1	T	C	-0.00109818	5.10258e-05	0.710884	9.69e-103	-0.0195819	0.0222399	0.743652	0.378598
rs73201562	12	108365777	CMKLR1	A	G	0.00171166	0.000124062	0.961913	2.66e-43	-0.0232156	0.0537644	0.966688	0.665885
rs73981468	2	189015796	SLC40A1	G	A	0.000656872	0.000120091	0.958806	4.51e-08	-0.0523987	0.0460243	0.953618	0.254911
rs7419983	2	189017162	SLC40A1	T	C	0.000395266	5.26088e-05	0.752588	5.77e-14	-0.0531864	0.0221212	0.730487	0.0162028
rs74441573	2	188928179	SLC40A1	C	T	0.00399237	0.000797644	0.98779	5.58e-07	-0.142181	0.106014	0.991673	0.179871
rs74503751	12	108529004	CMKLR1	G	T	-0.000528574	8.00773e-05	0.912444	4.09e-11	-0.0870398	0.0417418	0.943997	0.0370519
rs74787438	2	189038736	SLC40A1	T	C	-0.000938724	0.000119076	0.961894	3.18e-15	0.0359834	0.0466315	0.954943	0.44032
rs75217720	12	108512599	CMKLR1	C	T	0.000598578	8.26731e-05	0.918496	4.48e-13	0.00686957	0.0453325	0.953009	0.879552
rs75218780	3	120355521	FSTL1	T	G	-0.00148988	0.00019029	0.971865	4.89e-15	-0.0138387	0.0508088	0.96159	0.785339
rs75316080	3	120517905	FSTL1	T	C	-0.000806934	0.000159871	0.964919	4.48e-07	-0.0497998	0.0680954	0.979717	0.464582
rs75437438	18	41892001	PIK3C3	T	G	0.00126403	0.000239999	0.91083	1.39e-07	0.007859	0.0352367	0.91456	0.823509
rs75950275	3	119095805	IGSF11	C	T	0.00125873	0.000163503	0.974978	1.38e-14	0.0113536	0.050983	0.962273	0.823773
rs76136755	3	119019219	IGSF11	C	T	0.00074689	0.000111554	0.953231	2.15e-11	0.019995	0.0499125	0.961754	0.688714
rs76148000	2	189075416	SLC40A1	G	T	-0.00149838	0.000223	0.978996	1.82e-11	0.133731	0.0997397	0.990364	0.179987
rs76194616	2	189621121	SLC40A1	A	G	-0.00201805	0.000274292	0.983923	1.88e-13	0.113224	0.111653	0.99241	0.31055
rs7624286	3	119353590	IGSF11	G	A	0.000437232	5.79783e-05	0.778217	4.66e-14	0.0453263	0.0239613	0.79805	0.0585383
rs77284543	2	189584697	SLC40A1	T	C	-0.00164835	0.000175439	0.970241	5.69e-21	0.096536	0.0864802	0.986664	0.264303
rs77387465	2	189017056	SLC40A1	G	C	0.00135499	0.00015403	0.968355	1.41e-18	0.0433412	0.0437947	0.948241	0.322347
rs77560673	3	120509115	FSTL1	A	G	-0.00163752	0.000153231	0.961669	1.18e-26	-0.074677	0.0463574	0.95443	0.107202
rs77783467	18	42199238	PIK3C3	A	G	0.00134285	0.000207848	0.939417	1.04e-10	0.0291677	0.0466815	0.954548	0.532086
rs78224262	2	189414296	SLC40A1	C	T	-0.000672862	7.39141e-05	0.865691	8.75e-20	0.0634334	0.0287505	0.866746	0.0273602
rs78632662	3	119351045	IGSF11	T	C	0.00204801	0.000184343	0.979742	1.12e-28	0.100048	0.0709317	0.981391	0.158396
rs78711695	18	41940319	PIK3C3	A	G	0.00142705	0.000251002	0.919228	1.31e-08	0.0261996	0.0282324	0.86216	0.353408
rs78783419	2	189584028	SLC40A1	A	G	-0.00206835	0.000171576	0.970692	1.82e-33	0.0976344	0.0444706	0.949114	0.0281287
rs78800852	2	189841613	SLC40A1	T	C	-0.00208937	0.000367401	0.985517	1.29e-08	-0.0798512	0.0791041	0.985133	0.312761
rs79413772	2	189518987	SLC40A1	T	C	-0.00134254	0.000149031	0.956987	2.09e-19	0.0313466	0.0439352	0.947757	0.475553
rs79628324	3	120105232	FSTL1	A	C	-0.00331392	0.000741767	0.98734	7.9e-06	0.143602	0.372979	0.999336	0.700227
rs7976712	12	108309204	CMKLR1	G	A	0.000296317	4.98968e-05	0.700285	2.87e-09	0.00352668	0.0225387	0.752819	0.875661
rs8181629	12	108344767	CMKLR1	A	G	-0.00127891	5.36979e-05	0.768762	2.24e-125	-0.0158161	0.0212135	0.711272	0.455929
rs9846099	3	120506379	FSTL1	T	C	0.00104282	7.25953e-05	0.829682	8.61e-47	0.0488811	0.0247822	0.813379	0.0485601
rs9959011	18	42291646	PIK3C3	A	C	-0.00112272	0.000134088	0.83619	5.62e-17	-0.0049937	0.0239443	0.795023	0.834796

## Sheet: Table S4
Table S4. Results of the three Mendelian randomization methods in the eQTLGen consortium .
exposure	method	nsnp	b	se	pval
CMKLR1	MR Egger	49	0.053	0.043	0.21
CMKLR1	Weighted median	49	0.097	0.045	0.0298
CMKLR1	Inverse variance weighted	49	0.149	0.031	1.56e-06
FSTL1	MR Egger	23	0.201	0.148	0.176
FSTL1	Weighted median	23	0.276	0.09	0.00222
FSTL1	Inverse variance weighted	23	0.303	0.062	1.05e-06
IGSF11	MR Egger	15	0.405	0.147	0.00578
IGSF11	Weighted median	15	0.381	0.125	0.00238
IGSF11	Inverse variance weighted	15	0.48	0.094	2.89e-07
PIK3C3	MR Egger	13	0.236	0.096	0.0138
PIK3C3	Weighted median	13	0.256	0.058	9.83e-06
PIK3C3	Inverse variance weighted	13	0.24	0.049	1.08e-06
SLC40A1	MR Egger	52	-0.04	0.045	0.371
SLC40A1	Weighted median	52	-0.065	0.05	0.194
SLC40A1	Inverse variance weighted	52	-0.149	0.034	1.31e-05

## Sheet: Table S5
Table S5. Results of heterogeneity test at the eQTLGen consortium
Gene	Method	Q	Q_df	Q_pval
CMKLR1	MR Egger	37.3285	47	0.842668
CMKLR1	Inverse variance weighted	48.5148	48	0.452083
FSTL1	MR Egger	16.2553	21	0.755138
FSTL1	Inverse variance weighted	16.8737	22	0.770296
IGSF11	MR Egger	9.8687	13	0.704634
IGSF11	Inverse variance weighted	10.7685	14	0.704123
PIK3C3	MR Egger	10.8871	11	0.452767
PIK3C3	Inverse variance weighted	10.8904	12	0.538335
SLC40A1	MR Egger	43.6415	50	0.724924
SLC40A1	Inverse variance weighted	56.1858	51	0.286867

## Sheet: Table S6
Table S6. Results of MR Egger intercept horizontal pleiotropy test at the eQTLGen consortium level
Gene	Intercept	SE	P Value
CMKLR1	0.0180339	0.00903591	0.0526279
FSTL1	0.0133569	0.0169862	0.440452
IGSF11	0.00990596	0.0104432	0.360149
PIK3C3	0.000766018	0.0134391	0.955568
SLC40A1	-0.0214071	0.0110414	0.0582966

## Sheet: Table S7
Table S7. Results of the Reverse Mendelian randomization.
id.exposure	id.outcome	outcome	exposure	method	nsnp	b	se	pval
Hyperparathyroidsim	FSTL1	FSTL1	Hyperparathyroidsim	MR Egger	8	-1.50515	0.698647	0.0746538
Hyperparathyroidsim	FSTL1	FSTL1	Hyperparathyroidsim	Weighted median	8	-0.111046	0.0800188	0.165212
Hyperparathyroidsim	FSTL1	FSTL1	Hyperparathyroidsim	Inverse variance weighted	8	-0.11486	0.14015	0.412471
Hyperparathyroidsim	SLC40A1	SLC40A1	Hyperparathyroidsim	MR Egger	9	-2.35477	2.40243	0.359659
Hyperparathyroidsim	SLC40A1	SLC40A1	Hyperparathyroidsim	Weighted median	9	0.0572682	0.0641396	0.371928
Hyperparathyroidsim	SLC40A1	SLC40A1	Hyperparathyroidsim	Inverse variance weighted	9	0.513698	0.63545	0.41886
Hyperparathyroidsim	PIK3C3	PIK3C3	Hyperparathyroidsim	MR Egger	4	-0.163767	4.77896	0.975776
Hyperparathyroidsim	PIK3C3	PIK3C3	Hyperparathyroidsim	Weighted median	4	0.0164522	0.0810213	0.839088
Hyperparathyroidsim	PIK3C3	PIK3C3	Hyperparathyroidsim	Inverse variance weighted	4	-0.521859	0.795364	0.511743
Hyperparathyroidsim	IGSF11	IGSF11	Hyperparathyroidsim	MR Egger	8	-0.210637	0.129916	0.156073
Hyperparathyroidsim	IGSF11	IGSF11	Hyperparathyroidsim	Weighted median	8	-0.00101947	0.0684654	0.98812
Hyperparathyroidsim	IGSF11	IGSF11	Hyperparathyroidsim	Inverse variance weighted	8	0.0629816	0.0699906	0.368196
Hyperparathyroidsim	CMKLR1	CMKLR1	Hyperparathyroidsim	MR Egger	8	-0.29065	0.275355	0.331812
Hyperparathyroidsim	CMKLR1	CMKLR1	Hyperparathyroidsim	Weighted median	8	-0.115347	0.0705809	0.102205
Hyperparathyroidsim	CMKLR1	CMKLR1	Hyperparathyroidsim	Inverse variance weighted	8	-0.103014	0.0656468	0.116596

## Sheet: Table S8
Table S8. Results of the Steiger test.
id.exposure	id.outcome	exposure	outcome	snp_r2.exposure	snp_r2.outcome	correct_causal_direction	steiger_pval
Hyperparathyroidsim	FSTL1	Hyperparathyroidsim	FSTL1	0.00436645	0.00197767	TRUE	0.00967333
Hyperparathyroidsim	SLC40A1	Hyperparathyroidsim	SLC40A1	0.00283902	5.26081e-05	TRUE	3.79012e-08
Hyperparathyroidsim	PIK3C3	Hyperparathyroidsim	PIK3C3	0.00283902	0.000132765	TRUE	6.01561e-07
Hyperparathyroidsim	IGSF11	Hyperparathyroidsim	IGSF11	0.00434308	0.000628305	TRUE	1.03304e-06
Hyperparathyroidsim	CMKLR1	Hyperparathyroidsim	CMKLR1	0.00499956	0.00065282	TRUE	6.52807e-08

## Sheet: Table S9
Table S9. Results of the Mendelian randomization methods in the replication phase.
exposure	method	nsnp	b	se	pval
CMKLR1	MR Egger	21	-0.0368359	0.117319	0.756957
CMKLR1	Weighted median	21	0.285289	0.038302	9.45e-14
CMKLR1	Inverse variance weighted	21	0.250487	0.0270202	1.86e-20
FSTL1	Wald ratio	1	0.307251	0.124167	0.0133427
PIK3C3	MR Egger	43	-0.762819	0.316244	0.0204201
PIK3C3	Weighted median	43	0.683778	0.0376685	1.23e-73
PIK3C3	Inverse variance weighted	43	0.645938	0.0255939	1.53e-140
SLC40A1	Wald ratio	1	-0.660247	0.204241	0.00122631

## Sheet: Table S10
Table S10. Results of the Mendelian randomization methods in thyroid tissue of the GTEx V8 dataset.
exposure	method	nsnp	b	se	pval
CMKLR1	MR Egger	5	0.09	1.19	0.944
CMKLR1	Weighted median	5	-0.12	0.06	0.0615
CMKLR1	Inverse variance weighted	5	-0.11	0.05	0.0235
IGSF11	MR Egger	43	0.24	0.05	1.27e-05
IGSF11	Weighted median	43	0.13	0.02	2.71e-11
IGSF11	Inverse variance weighted	43	0.13	0.02	9.17e-18
PIK3C3	MR Egger	57	1.2	0.29	0.000117
PIK3C3	Weighted median	57	0.28	0.02	9.03e-34
PIK3C3	Inverse variance weighted	57	0.22	0.02	4.84e-27
SLC40A1	MR Egger	89	-0.06	0.06	0.277
SLC40A1	Weighted median	89	-0.26	0.02	1.01e-51
SLC40A1	Inverse variance weighted	89	-0.29	0.01	2.89e-137

[truncated: 5 more sheets: Table S11, Table S12, Table S13, Table S14, Table S15]
